# Supplementary material for: The elimination of the dengue vector, Aedes aegypti, from Brisbane, Australia: The role of surveillance, larval habitat removal and policy
Source: PLoS Negl Trop Dis. 2017 Aug 28;11(8):e0005848. doi: 10.1371/journal.pntd.0005848 (PMC5591012; doi:10.1371/journal.pntd.0005848)
Supplement: S1 List — (XLSX) [file pntd.0005848.s001.xlsx]

## Sheet: S1 Historical Survey Locations
Country	State	Locality	Current Y/N	Lat	Long	Date	Reference
Australia	New South Wales	Hawkesbury River	N	-33.5305	151.242	1943	Lumley GF, Taylor FH: Dengue, School of Public Health and Tropical Medicine (University of Sydney). 1943
Australia	New South Wales	Broadwater	N	-29.0167	153.433	1925-26	Russell RC, Lee DJ, Stanislas Y. 'Aedes aegypti'(L.)(Diptera: Culicidae) in New South Wales. General and Applied Entomology: The Journal of the Entomological Society of New South Wales. 1984;16:9.
Australia	Queensland	Wondai	Y	-26.3167	151.867	2014	VEDS: Vector-borne Disease Early Detection System [Online]. Queensland Institute of Medical Research. Available: https://veds2.qimr.edu.au/ [Accessed 9 October 2014].
Australia	Queensland	Murgon	Y	-26.2333	151.95	2014	VEDS: Vector-borne Disease Early Detection System [Online]. Queensland Institute of Medical Research. Available: https://veds2.qimr.edu.au/ [Accessed 9 October 2014].
Australia	Queensland	Yorkeys Knob	Y	-16.812	145.721	2015	Hoffmann AA, Montgomery BL, Popovici J, Iturbe-Ormaetxe I, Johnson PH, Muzzi F, Greenfield M, Durkan M, Leong YS, Dong Y, Cook H. Successful establishment of Wolbachia in Aedes populations to suppress dengue transmission. Nature. 2011 Aug 25;476(7361):454-7.
Australia	Queensland	Rookwood	N	-33.8728	151.056	1943	Lumley GF, Taylor FH: Dengue, School of Public Health and Tropical Medicine (University of Sydney). 1943
Australia	Queensland	Miles	N	-26.6583	150.187	1943	Lumley GF, Taylor FH: Dengue, School of Public Health and Tropical Medicine (University of Sydney). 1943
Australia	Queensland	Bundaberg	Y	-24.865	152.349	1965-66	Hooper GH: The susceptibility to insecticides of populations of Aedes aegypti from Queensland, Australia. Ann Trop Med Parasitol, 1967; 61: 451-6.
Australia	Queensland	Springsure	N	-24.1147	148.089	1965-66	Hooper GH: The susceptibility to insecticides of populations of Aedes aegypti from Queensland, Australia. Ann Trop Med Parasitol, 1967; 61: 451-6.
Australia	Queensland	Flying Fish Point	Y	-17.4969	146.077	1957	Doherty R, Westaway E, Whitehead R: Further studies of the aetiology of an epidemic of dengue in Queensland, 1954-1955. Med J Aust, 2, 1967; 1078-1080.
Australia	Queensland	Millmerran	Y	-27.8732	151.271	1984	Kay BH, Barker-Hudson P, Stallman ND, Wiemers MA, Marks EN, Holt PJ, Muscio M, Gorman BM. Dengue fever. Reappearance in northern Queensland after 26 years. The Medical Journal of Australia. 1984 Mar;140(5):264-8.
Australia	Queensland	Croydon	Y	-18.2034	142.244	1984	Kay BH, Barker-Hudson P, Stallman ND, Wiemers MA, Marks EN, Holt PJ, Muscio M, Gorman BM. Dengue fever. Reappearance in northern Queensland after 26 years. The Medical Journal of Australia. 1984 Mar;140(5):264-8.
Australia	Queensland	Burketown	N	-17.7409	139.546	1915	Taylor, FH Report of mosquito survey of the Queensland coastal towns. Australian Quarintine Service, Melbourne. 1915
Australia	Queensland	Gympie	N	-26.1903	152.665	1915	Taylor, FH Report of mosquito survey of the Queensland coastal towns. Australian Quarintine Service, Melbourne. 1915
Australia	Queensland	Maryborough	N	-25.5371	152.702	1915	Taylor, FH Report of mosquito survey of the Queensland coastal towns. Australian Quarintine Service, Melbourne. 1915
Australia	Queensland	Bamaga	N	-10.8866	142.388	74-79	Elizabeth Nesta Marks Collection: Accessed 2014. Elizabeth Nesta Marks Collection. Brisbane: Fryer Library.
Australia	Queensland	Stephen Island	Y	-9.507	143.545	81-82	Elizabeth Nesta Marks Collection: Accessed 2014. Elizabeth Nesta Marks Collection. Brisbane: Fryer Library.
Australia	Queensland	Machans Beach	Y	-16.8523	145.749	79-81	Elizabeth Nesta Marks Collection: Accessed 2014. Elizabeth Nesta Marks Collection. Brisbane: Fryer Library.
Australia	Queensland	Isisford	N	-24.2667	144.433	74-79	Elizabeth Nesta Marks Collection: Accessed 2014. Elizabeth Nesta Marks Collection. Brisbane: Fryer Library.
Australia	Queensland	Pittsworth	N	-27.7162	151.633	65-66	Elizabeth Nesta Marks Collection: Accessed 2014. Elizabeth Nesta Marks Collection. Brisbane: Fryer Library.
Australia	Queensland	Green Island	N	-16.7598	145.973	1972	Elizabeth Nesta Marks Collection: Accessed 2014. Elizabeth Nesta Marks Collection. Brisbane: Fryer Library.
Australia	Queensland	Petford	N	-17.3428	144.929	70-71	Elizabeth Nesta Marks Collection: Accessed 2014. Elizabeth Nesta Marks Collection. Brisbane: Fryer Library.
Australia	Queensland	Mt Surprise	N	-18.1467	144.319	70-71	Elizabeth Nesta Marks Collection: Accessed 2014. Elizabeth Nesta Marks Collection. Brisbane: Fryer Library.
Australia	Queensland	Cannon Valley	N	-20.297	148.672	65-66	Elizabeth Nesta Marks Collection: Accessed 2014. Elizabeth Nesta Marks Collection. Brisbane: Fryer Library.
Australia	Queensland	Yungaburra	N	-17.2708	145.583	65-66	Elizabeth Nesta Marks Collection: Accessed 2014. Elizabeth Nesta Marks Collection. Brisbane: Fryer Library.
Australia	Queensland	Holloways Beach	Y	-16.8445	145.739	65-66	Elizabeth Nesta Marks Collection: Accessed 2014. Elizabeth Nesta Marks Collection. Brisbane: Fryer Library.
Australia	Queensland	Childers	Y	-25.2363	152.278	55-56	Elizabeth Nesta Marks Collection: Accessed 2014. Elizabeth Nesta Marks Collection. Brisbane: Fryer Library.
Australia	Queensland	Stannary Hills	N	-17.3169	145.217	1947	Elizabeth Nesta Marks Collection: Accessed 2014. Elizabeth Nesta Marks Collection. Brisbane: Fryer Library.
Australia	Queensland	Caloundra	N	-26.8043	153.124	1945	Elizabeth Nesta Marks Collection: Accessed 2014. Elizabeth Nesta Marks Collection. Brisbane: Fryer Library.
Australia	Queensland	Forsayth	N	-18.5867	143.604	1945	Elizabeth Nesta Marks Collection: Accessed 2014. Elizabeth Nesta Marks Collection. Brisbane: Fryer Library.
Australia	Queensland	Einasleigh	N	-17.95	143.583	1945	Elizabeth Nesta Marks Collection: Accessed 2014. Elizabeth Nesta Marks Collection. Brisbane: Fryer Library.
Australia	Western Australia	Fremantle	N	-32.0569	115.744	1943	Lumley GF, Taylor FH: Dengue, School of Public Health and Tropical Medicine (University of Sydney). 1943
Australia	Western Australia	Port Headland	N	-20.3116	118.575	1958	O'Gower A: Control Measures for Aedes aegypti. Surveys in Northern Australia. Health, 1956; 6: 40-42.
Australia	Western Australia	Perth	N	-31.9535	115.857	1945	Elizabeth Nesta Marks Collection: Accessed 2014. Elizabeth Nesta Marks Collection. Brisbane: Fryer Library.
