# Supplementary material for: The elimination of the dengue vector, Aedes aegypti, from Brisbane, Australia: The role of surveillance, larval habitat removal and policy
Source: PLoS Negl Trop Dis. 2017 Aug 28;11(8):e0005848. doi: 10.1371/journal.pntd.0005848 (PMC5591012; doi:10.1371/journal.pntd.0005848)
Supplement: S2 List — (XLSX) [file pntd.0005848.s002.xlsx]

## Sheet: S2 Ae.aegypti references
Year	Count	Name	Original Reference	Alternate Reference
1887
1888
1889	1	Culex Bancroftii	Skuse, F.A.A. Diptera of Australia. Part V. The Culicidae. Proc. Linn. See. N.S.U., 1889: 3; 1737-1764.
1890
1891
1892
1893
1894
1895
1896
1897
1898
1899
1900
1901	1	Culex Bancroftii	Theobald, F. V. (1901-1910). A monograph of the Culicidae of the world. vol. I-V British Museum of Natural History, London, United Kingdom.
1902
1903	1	Stegomyia fasciata	Theobald, F. V. (1901-1910). A monograph of the Culicidae of the world. vol. I-V. British Museum of Natural History, London, United Kingdom.
1904
1905
1906	1	Stegomyia fasciata	Bancroft T. L. On the etiology of dengue fever. The Australian Medical Gazette. 1906.
1907
1908	1	Stegomyia fasciata	Bancroft T. L. (from Lee DJ, Hicks MM, Griffiths M, Debenham ML, Bryan JH, Russell RC, et al: The Culicidae of the Australasian Region (Vol 4), Canberra, Australian Government Publishing) Service. 1987
1909
1910	1	Stegomyia fasciata	Burnett B. Annual Report - The Commissioner of Public Health, 30th June 1910, Appendix C, The Mosquito.
1911	1	Stegomyia calopus	Davidson G. The Recent Epidemic of Dengue in Queensland. Australian Medical Gazette. May 20, 1911; 256-257.
1912	3	Stegomyia fasciata	Cooling L.E. Annual Report - The Commissioner of Public Health, 30th June 1912, Appendix 7, Report on Mosquito-Survey of Selected Areas in Brisbane. 1912; 79-86.
		Stegomyia fasciata	Bancroft T. L. On a Proposed Technique for the Prevention of Dengue Fever and Filariasis. Australian Medical Gazette. Jan 27, 1912; 80-81.
		Stegomyia fasciata	Elkington (from Lee DJ, Hicks MM, Griffiths M, Debenham ML, Bryan JH, Russell RC, et al: The Culicidae of the Australasian Region (Vol 4), Canberra, Australian Government Publishing) Service. 1987
1913	3	Stegomyia fasciata	Cooling L.E. Annual Report - The Commissioner of Public Health, 30th June 1913, VII - Mosquito Reduction. 1913; 10-11. Also Appendix J - Report on Mosquito Work in Brisbane. 56-65.
		Stegomyia fasciata	Elkington (from Lee DJ, Hicks MM, Griffiths M, Debenham ML, Bryan JH, Russell RC, et al: The Culicidae of the Australasian Region (Vol 4), Canberra, Australian Government Publishing) Service. 1987
		Stegomyia fasciata	Jackson (from Lee DJ, Hicks MM, Griffiths M, Debenham ML, Bryan JH, Russell RC, et al: The Culicidae of the Australasian Region (Vol 4), Canberra, Australian Government Publishing) Service. 1987
1914	2	Stegomyia fasciata	Cooling L.E. Annual Report - The Commissioner of Public Health, 30th June 1914, VII - Mosquito Reduction. Appendix H - Second Progress Report of the Campaign Against Mosquitoes in Brisbane. 1914; 58-65.
		Stegomyia fasciata	Moore (from Lee DJ, Hicks MM, Griffiths M, Debenham ML, Bryan JH, Russell RC, et al: The Culicidae of the Australasian Region (Vol 4), Canberra, Australian Government Publishing) Service. 1987
1915	2	Stegomyia fasciata	Cooling L.E. (from Lee DJ, Hicks MM, Griffiths M, Debenham ML, Bryan JH, Russell RC, et al: The Culicidae of the Australasian Region (Vol 4), Canberra, Australian Government Publishing) Service. 1987
		Stegomyia fasciata	Taylor F.H. Mosquito Surveys of the Queensland Coastal Towns. Part II. Brisbane to Townsville 1915; 72-91.
1916
1917
1918
1919
1920
1921
1922
1923	1	Aedes (Stegomyia) aegypti	Cooling LE: Report on Mosquito Survey of the Brisbane Metropolitan Area, 1923. Australia Dept. Health. May, 1923.
1924
1925	1	Stegomyia fasciata	Annual Report - The Commissioner of Public Health, 30th June 1926, 10-14.
1926	1	Aedes argenteus	Hamly-Harris R. Entomological Section, Report: Activities of the Section, April 1926-December 1927.
1927	2	Aedes argenteus	Hamly-Harris R. Mosquito Campaign, Office of the Chief Inspector of Health, Brisbane City Council, February 10th, 1927. Also Notes on the Breeding-Places of Two Mosquitoes in Queensland.
		Aedes argenteus	Tilling (from Lee DJ, Hicks MM, Griffiths M, Debenham ML, Bryan JH, Russell RC, et al: The Culicidae of the Australasian Region (Vol 4), Canberra, Australian Government Publishing) Service. 1987
1928	2	Aedes (Stegomyia) argenteus	Taylor, F. H. Notes on the Life-histories and Habits of some Australian Mosquitoes. Health, 1928; 6(1).
		Aedes argenteus	Hamlyn-Harris R. The Elimination of Aèdes argenteus Poiret as a Factor in Dengue Control in Queensland. Ann. Trop. Med. Parasit, 1931; 25: 21-29.
1929	1	Aedes argenteus	Hamlyn-Harris R. The Elimination of Aèdes argenteus Poiret as a Factor in Dengue Control in Queensland. Ann. Trop. Med. Parasit, 1931; 25: 21-29.
1930	1	Aedes argenteus	Fraser R.A. Report: For the Information of the Health Committee, Mosquito Control, Chief Inspector and Secretary, 22nd July, 1930; 1-6.
1931	1	Aedes argenteus	Hamly-Harris R. (from Lee DJ, Hicks MM, Griffiths M, Debenham ML, Bryan JH, Russell RC, et al: The Culicidae of the Australasian Region (Vol 4), Canberra, Australian Government Publishing) Service. 1987
1932	1	Dengue Fever mosquito	Hamly-Harris R. Entomological Section, Report: Activities of the Section, 8th August, City Entomologist. 1932; 211-212.
1933
1934
1935
1936
1937
1938	1	Aedes argenteus	Roberts F.H.S. (from Lee DJ, Hicks MM, Griffiths M, Debenham ML, Bryan JH, Russell RC, et al: The Culicidae of the Australasian Region (Vol 4), Canberra, Australian Government Publishing) Service. 1987
1939
1940
1941
1942	2	Aedes aegypti	Report of the Health Committee, Mosquito Breeding in Air Raid Shelters, Section B, 11th May, 1942.
		Aedes aegypti	Report of the Health Committee, Mosquito Survey , Section C, 27th July, 1942.
1943	1	Aedes aegypti	Marks E.N. Collection: Accessed 2014. Elizabeth Nesta Marks Collection. Brisbane: Fryer Library. Enoggera Military Camp. Dates: 8/6/43, 13/4/43, 20/7/43
1944	2	Aedes aegypti	Marks E.N. Collection: Accessed 2014. Elizabeth Nesta Marks Collection. Brisbane Museum. 27/1/44.
		Aedes aegypti	VectorMap Data Portal: Accessed 2014. http://vectormap.si.edu/dataportal.htm. Specimen Location: Brisbane, Clayfield. Date: 12/04/1944
1945
1946
1947	1	Aedes aegypti	Brisbane City Council Annual Report. Dengue. 1946-47; 60-63.
1948	1	Aedes aegypti	Brisbane City Council Annual Report. Mosquito Survey. 1947-48; 60-63.
1949
1950
1951
1952
1953
1954
1955
1956
1957	1		Marks E.N. Annual Report of the National Mosquito Control Committee for 1956-57. also from (from Lee DJ, Hicks MM, Griffiths M, Debenham ML, Bryan JH, Russell RC, et al: The Culicidae of the Australasian Region (Vol 4), Canberra, Australian Government Publishing) Service. 1987
1958
1959
1960	0		Mabbett (from Lee DJ, Hicks MM, Griffiths M, Debenham ML, Bryan JH, Russell RC, et al: The Culicidae of the Australasian Region (Vol 4), Canberra, Australian Government Publishing) Service. 1987
1961
1962
1963
1964
1965
1966
1967
1968
1969
1970
1971
1972
1973	0		Kay and Standfast (from Lee DJ, Hicks MM, Griffiths M, Debenham ML, Bryan JH, Russell RC, et al: The Culicidae of the Australasian Region (Vol 4), Canberra, Australian Government Publishing) Service. 1987
1974
1975
1976
1977
1978
1979
1980
1981
1982
1983
1984	0		Kay, B. H., Barker-Hudson, P., Stallman, N. D., Wiemers, M. A., Marks, E. N., Holt, P. J., ... & Gorman, B. M. (1984). Dengue fever. Reappearance in northern Queensland after 26 years. The Medical Journal of Australia, 140(5), 264-268.
1985
1986
1987
1988
1989
1990
1991
1992
1993
1994
1995
1996
1997
1998	0		Watson, T. M. (1998). Ecology and behaviour of Aedes notoscriptus (Skuse): Implications for arbovirus transmission in southeast Queensland. University of Queensland.
1999
2000
2001
2002
2003
2004
2005
2006
2007
2008
2009	0		Trewin, B. J., Kay, B. H., Darbro, J. M., & Hurst, T. P. (2013). Increased container-breeding mosquito risk owing to drought-induced changes in water harvesting and storage in Brisbane, Australia. International health, iht023.
2010
2011
2012	0		Heersink, D. K., Meyers, J., Caley, P., Barnett, G., Trewin, B., Hurst, T., & Jansen, C. (2016). Statistical modeling of a larval mosquito population distribution and abundance in residential Brisbane. Journal of Pest Science, 89(1), 267-279.
2013
2014
