# Supplementary material for: The elimination of the dengue vector, Aedes aegypti, from Brisbane, Australia: The role of surveillance, larval habitat removal and policy
Source: PLoS Negl Trop Dis. 2017 Aug 28;11(8):e0005848. doi: 10.1371/journal.pntd.0005848 (PMC5591012; doi:10.1371/journal.pntd.0005848)
Supplement: S1 Table — (XLSX) [file pntd.0005848.s003.xlsx]

## Sheet: S1 ReferenceList
Year	Reference Used	Months of Reports	FullYear	House Inspections	Re-inspections	Tanks Surveyed	Non-compliant Tanks	Tanks Mosquitoes Present	Other Breeding	Notices	Complied Notices
1912	Annual report of the Commissioner of Public Health to 30th June.	Full Year	Y	Y	n	y	y	679 (37%) aegypti	y	n	n
1913	Annual report of the Commissioner of Public Health to 30th June.	Full Year	Y	Y	y	y	y	n	n	y	n
1914	Annual report of the Commissioner of Public Health to 30th June.	Full Year	Y	Y	y	y	y	n	n	y	n
1915	Annual report of the Commissioner of Public Health to 30th June.	Full Year	Y	Y	y	y	y	n	n	y	n
1916	Annual report of the Commissioner of Public Health to 30th June.	Full Year	Y	Y	y	y	y	n	n	y	n
1923	Report on Mosquito Survey of the Brisbane Metropolitan Area, 1923	February until April	N	Y	n	y	y	Courier 202 of 2072 total	n	n	n
1926	Annual Report, Hamlyn Harris, Entomological Section, Brisbane City Council	March until December	Y	Y	n	y	y	y	n	n	n
1927	Annual Report, Hamlyn Harris, Entomological Section, Brisbane City Council	Full Year	Y	Y	n	y	y	y	n	n	n
1928	Nothing Exists		N	Y	n	n	n	n	n	n	n
1929	Montly District Reports, Hamlyn Harris, Entomological Section, Brisbane City Council	No data March, May, December	N	Y	y	n	n	n	n	n	n
1930	Montly District Reports, Hamlyn Harris, Entomological Section, Brisbane City Council	No data November, December	N	Y	y	n	n	n	n	n	n
1931	Montly District Reports, Hamlyn Harris, Entomological Section, Brisbane City Council	No data Feb, Mar, Apr, May, Jun	N	Y	y	n	y	n	y	n	y
1932	Montly District Reports, Hamlyn Harris, Entomological Section, Brisbane City Council	Full Year	Y	Y	n	n	y	n	y	y	y
1933	Montly District Reports, Hamlyn Harris, Entomological Section, Brisbane City Council	No data November, December	N	Y	n	n	y	n	y	y	y
1934	Annual Report of Mosquito Control Measures 1935, Fehlberg	Full Year	Y	Y	y	y	y	n	y	y	y
1935	Annual Report of Mosquito Control Measures 1936, Fehlberg	Full Year	Y	Y	y	y	y	y	y	y	y
1936	Montly District Reports, Fehlberg, Entomological Section, Brisbane City Council	No data Sept, Oct	N	Y	y	n	n	n	n	y	y
1937	Montly District Reports, Fehlberg, Entomological Section, Brisbane City Council	No data March until December	N	Y	y	n	n	n	n	y	y
1939	Annual Report, Mosquito Survey 1940, City's Health, Brisbane City Council	Full Year	Y	Y	y	y	y	n	n	y	y
1940	Annual Report, Mosquito Survey 1941, City's Health, Brisbane City Council	Full Year	Y	Y	y	y	y	n	n	y	y
1941	Annual Report, Mosquito Survey 1942, City's Health, Brisbane City Council	Full Year	Y	Y	y	n	n	n	n	y	y
1942	Annual Report, Mosquito Survey 1943, City's Health, Brisbane City Council	No data Jan, Jul, Dec	N	Y	y	y	n	65 (9.8%)	n	y	n
1943	Annual Report, Mosquito Survey 1944, City's Health, Brisbane City Council	Not full year	N	Y	n	ex	y	n	n	y	n
1944	Annual Report, Mosquito Survey 1945, City's Health, Brisbane City Council	Full Year	Y	Y	y	n	n	n	n	y	n
1945	Annual Report, Mosquito Survey 1946, City's Health, Brisbane City Council	Full Year	Y	Y	y	n	284 of 2344 prop	n	n	y	y
1946	Brisbane City Council: Report of the Health Committee: Brisbane City Council. 1946	No data Jan, Mar, Apr, May, Dec	N	Y	y	n	n	n	n	y	y
1947	Brisbane City Council: Report of the Health Committee: Brisbane City Council. 1947	No data Dec	N	Y	y	n	n	n	n	n	n
1948	Brisbane City Council: Annual Report, 1947-48. Brisbane: Brisbane City Council. 1948	Full Year	Y	Y	y	y	2370 (notices)	110 (of 2135 ann rep)	y	y	y
1949	Combined BCC Annual Report and Monthly Returns	No data November, December	N	Y	y	y	1871 (notices)	n	n	y	n
1950	Brisbane City Council: Annual Report, 1949-50. Brisbane: Brisbane City Council. 1950	Full Year	Y	Y	y	y	y	y	y	y	y
1951	Brisbane City Council: Annual Report, 1950-51. Brisbane: Brisbane City Council. 1951	Full Year	Y	Y	y	y	y	y	y	y	y
1952	Brisbane City Council: Annual Report, 1951-52. Brisbane: Brisbane City Council. 1952	Full Year	Y	Y	y	y	y	y	y	y	y
1953	Brisbane City Council: Annual Report, 1952-53. Brisbane: Brisbane City Council. 1953	Full Year	Y	Y	y	y	y	y	y	y	y
1954	Brisbane City Council: Annual Report, 1953-54. Brisbane: Brisbane City Council. 1954	Full Year	Y	Y	y	y	y	y	y	y	y
1955	Brisbane City Council: Annual Report, 1954-55. Brisbane: Brisbane City Council. 1955	Full Year	Y	Y	y	y	y	y	y	y	y
1956	Brisbane City Council: Annual Report, 1955-56. Brisbane: Brisbane City Council. 1956	Full Year	Y	Y	y	y	y	y	y	y	y
1957	Brisbane City Council: Annual Report, 1956-57. Brisbane: Brisbane City Council. 1957	Full Year	Y	Y	y	y	y	y	y	y	y
1958	Brisbane City Council: Annual Report, 1957-58. Brisbane: Brisbane City Council. 1958	Full Year	Y	Y	y	y	y	y	y	y	y
1959	Brisbane City Council: Annual Report, 1958-59. Brisbane: Brisbane City Council. 1959	Full Year	Y	Y	y	y	y	y	y	y	y
1960	Brisbane City Council: Annual Report, 1959-60. Brisbane: Brisbane City Council. 1960	Full Year	Y	Y	y	y	y	y	y	y	y
1961	Brisbane City Council: Annual Report, 1960-61. Brisbane: Brisbane City Council. 1961	Full Year	Y	Y	n	y	n	n	n	y	y
1962	Brisbane City Council: Annual Report, 1961-62. Brisbane: Brisbane City Council. 1962	Full Year	Y	Y	y	y	y	y	y	y	y
1963	Brisbane City Council: Annual Report, 1962-63. Brisbane: Brisbane City Council. 1963	Full Year	Y	Y	y	y	y	y	y	y	y
1964	Brisbane City Council: Annual Report, 1963-64. Brisbane: Brisbane City Council. 1964	Full Year	Y	Y	y	y	y	y	y	y	y
1965	Brisbane City Council: Annual Report, 1964-65. Brisbane: Brisbane City Council. 1965	Full Year	Y	Y	y	y	y	y	y	y	y
1966	Brisbane City Council: Annual Report, 1965-66. Brisbane: Brisbane City Council. 1966	Full Year	Y	Y	y	y	y	y	y	y	y
1967	Brisbane City Council: Annual Report, 1966-67. Brisbane: Brisbane City Council. 1967	Full Year	Y	Y	y	y	y	y	y	y	y
1968	Brisbane City Council: Annual Report, 1967-68. Brisbane: Brisbane City Council. 1968	Full Year	Y	Y	y	y	y	y	y	y	y
1969	Brisbane City Council: Annual Report, 1968-69. Brisbane: Brisbane City Council. 1969	Full Year	Y	Y	y	y	y	y	y	y	y
1970	Brisbane City Council: Annual Report, 1970-71. Brisbane: Brisbane City Council. 1970	Full Year	Y	Y	y	y	y	y	y	y	y
1971	Brisbane City Council: Annual Report, 1971-72. Brisbane: Brisbane City Council. 1971	Full Year	Y	Y	y	y	y	y	y	y	y
1972	Brisbane City Council: Annual Report, 1973-74. Brisbane: Brisbane City Council. 1972	Full Year	Y	Y	y	y	y	y	y	y	y
1973	Brisbane Statistics Entomological 72-73	Full Year	Y	Y	y	y	y	y	y	y	y
1974	Brisbane Statistics Entomological 73-74	Full Year	Y	Y	y	y	y	y	y	y	y
1975	Brisbane Statistics Entomological 74-75	Full Year	Y	Y	y	n	n	n	n	y	y
1976	Brisbane Statistics Entomological 75-76	Full Year	Y	Y	y	n	n	n	n	y	y
1977	Brisbane Statistics Entomological 76-77	Full Year	Y	Y	y	n	n	n	n	y	y
1978	Brisbane Statistics Entomological 77-78	Full Year	Y	Y	y	n	n	n	n	y	y
1979	Brisbane Statistics Entomological 78-79	Full Year	Y	Y	y	n	n	n	n	y	y
1980	Brisbane Statistics Entomological 79-80	Full Year	Y	Y	y	n	n	n	n	y	y
1981	Brisbane Statistics Entomological 80-81	Full Year	Y	Y	y	n	n	n	n	y	y
1982	Brisbane Statistics Entomological 81-82	Full Year	Y	Y	y	n	n	n	n	y	y
1983	Brisbane Statistics Entomological 82-83	Full Year	Y	Y	y	n	n	n	n	y	y
1984	Brisbane Statistics Entomological 83-84	Full Year	Y	Y	y	n	n	n	n	y	y
1985	Brisbane Statistics Entomological 84-85	Full Year	Y	Y	y	n	n	n	n	y	y
1986	Brisbane Statistics Entomological 85-86	Full Year	Y	Y	y	n	n	n	n	y	y
1987	Brisbane Statistics Entomological 86-87	Full Year	Y	Y	y	n	n	n	n	y	y
1988	Brisbane Statistics Entomological 87-88	Full Year	Y	Y	y	n	n	n	n	y	y
1989	Brisbane Statistics Entomological 88-89		N	Y	y	n	n	n	n	y	y
