# Supplementary material for: The elimination of the dengue vector, Aedes aegypti, from Brisbane, Australia: The role of surveillance, larval habitat removal and policy
Source: PLoS Negl Trop Dis. 2017 Aug 28;11(8):e0005848. doi: 10.1371/journal.pntd.0005848 (PMC5591012; doi:10.1371/journal.pntd.0005848)
Supplement: S2 Table — (XLSX) [file pntd.0005848.s004.xlsx]

## Sheet: S2 Tank Surveys
	MoZ Surveys
Year	Total Surveys	Tanks Inspected	Non-compliant Tanks	Proportion Non-compliant	Total Tanks with Mosquitoes	Notices Given	Notices Complied With	Proportion Complied	Total Houses in Brisbane
1910
1911									28334
1912	1386	1832	1824	0.995633	679				29894
1913	11684	11611	11156	0.960813		2523			31454
1914	8231	8246	6251	0.758065		5583			33014
1915	8371	8975	7013	0.781393		6004			34574
1916	5896	7026	5494	0.781953		4425			36134
1917									37694
1918									39254
1919									40814
1920									42374
1921									43935
1922									47477
1923	3422	3321	2863	0.86209					51019
1924									54561
1925									58103
1926	1318	670	267	0.398507	150				61649
1927	18898	8818	3768	0.427308	1940				63705
1928									65528
1929	4067								66908
1930	7546								67701
1931	4450		333						68096
1932	8920		928			1380	2621	1	69370
1933	9773		827			1222	1858	1	70644
1934	19443	13108	4323	0.329799		6485	5243	0.808481	71236
1935	38228	36059	6657	0.184614		10947	7076	0.646387	71828
1936	27010					5313	4997	0.940523	73466
1937	4072					965	795	0.823834	75231
1938									77218
1939	16197	16315	3585	0.219736		5381	4334	0.805427	79156
1940	17872	14336	2553	0.178083		3803	2965	0.779648	83304
1941	14088					3236	2878	0.88937	84102.6
1942	9692	662			65	1859			84901.2
1943	28785		5038			7001			85699.8
1944	28938					6174			86498.4
1945	29419	7149.2	2344	0.305	284	2571	2026	0.78802	87297
1946	2922		-			5265	3761	0.71434	91843.2
1947	2117								96389.4
1948	11589	5986	2135	0.356666	110	920	736	0.8	100936
1949	11015	6526	2871.44	0.44		1871			105482
1950	13478	8672	3345	0.385724	119	3746	3447	0.920182	110028
1951	17278	9176	4122	0.449215	111	4451	4264	0.957987	116868
1952	17333	9411	2902	0.308363	20	3021	2936	0.971864	122314
1953	7973	3838	1736	0.452319	117	1625	1558	0.958769	127741
1954	6829	3049	1444	0.473598	159	1828	1754	0.959519	136991
1955	9857	4812	2443	0.507689	359	2443	2427	0.993451	136903
1956	19297	8023	2395	0.298517	308	2719	2636	0.969474	136816
1957	24814	6335	2246	0.354538	200	2609	2578	0.988118	136728
1958	31178	10869	3557	0.327261	253	4472	4412	0.986583	140000
1959	55085	16604	5317	0.320224	545	6501	6243	0.960314	143799
1960	59453	12035	3094	0.257084	359	3833	3757	0.980172	164060
1961	69227	13070	-		-	3405	3337	0.980029	168917
1962	84637	19033	3337	0.175327	226	4665	4476	0.959486	188740
1963	81294	16849	3011	0.178705	192	4932	4687	0.950324	192859
1964	91127	17437	2890	0.16574	136	5441	5159	0.948171	196251
1965	72708	13352	2164	0.162073	98	4321	4124	0.954409	201975
1966	68327	10307	1689	0.163869	97	3427	3319	0.968486	205946
1967	63361	10119	2090	0.206542	102	3734	3568	0.955544	268640
1968	55359	6585	1359	0.206378	58	2286	2230	0.975503	279039
1969	36508	3644	803	0.220362	46	1166	1119	0.959691	289053
1970	36542	3593	833	0.23184	41	1224	1173	0.958333	297214
1971	31238	2498	469	0.18775	14	802	780	0.972569	308211
1972	26159	2243	594	0.264824	25	844	815	0.96564
1973	24720	1650	516	0.312727	12	968	913	0.943182
1974	21281	1271	389	0.306058	14	818	783	0.957213
1975	22994	-	-			636	598	0.940252
1976	21422	-	-			694	418	0.602305
1977	22064	-	-			581	408	0.702238
1978	23916	-	-			374	267	0.713904
1979	37145	-	-			262	186	0.709924
1980	37017	-	-			281	177	0.629893
1981	43515	-	-			360	252	0.7
1982	85341	-	-			889	584	0.656918
1983	40159	-	-			544	420	0.772059
1984	38034	-	-			415	360	0.86747
1985	33401	-	-			318	357	1.12264
1986	43405	-	-			555	533	0.96036
1987	39450	-	-			490	495	1.0102
1988	11388	-	-			737	461	0.625509
1989	458	-	-			13	17	1.30769
